# Supplementary material for: Numerical magnitude, rather than individual bias, explains spatial numerical association in newborn chicks
Source: eLife. 2020 Jun 25;9:e54662. doi: 10.7554/eLife.54662 (PMC7316507; doi:10.7554/eLife.54662)
Supplement: Source data 5. [file elife-54662-data5.csv]

EXP	N. Sogg	TEST	First test	Stimulus_Trial	Panel	Direction
EXP_1	3	8vs8	Small	S1	Sx	Dx
EXP_1	5	8vs8	Small	S1	Sx	Dx
EXP_1	7	8vs8	Small	S1	Dx	Dx
EXP_1	8	8vs8	Small	S1	Dx	Sx
EXP_1	11	8vs8	Small	S1	Dx	Dx
EXP_1	13	8vs8	Small	S1	Dx	Sx
EXP_1	19	8vs8	Small	S1	Dx	Dx
EXP_1	17	8vs8	Small	S1	Sx	Dx
EXP_1	22	8vs8	Small	S1	Sx	Sx
EXP_1	24	8vs8	Small	S1	Dx	Sx
EXP_1	26	8vs8	Small	S1	Dx	Sx
EXP_1	30	8vs8	Small	S1	Dx	Dx
EXP_1	9	8vs8	Large	S1	Dx	Sx
EXP_1	10	8vs8	Large	S1	Dx	Sx
EXP_1	12	8vs8	Large	S1	Dx	Sx
EXP_1	14	8vs8	Large	S1	Dx	Sx
EXP_1	16	8vs8	Large	S1	Dx	Sx
EXP_1	18	8vs8	Large	S1	Dx	Sx
EXP_1	20	8vs8	Large	S1	Dx	Sx
EXP_1	21	8vs8	Large	S1	Dx	Dx
EXP_1	23	8vs8	Large	S1	Dx	Sx
EXP_1	25	8vs8	Large	S1	Dx	Dx
EXP_1	27	8vs8	Large	S1	Sx	Sx
EXP_1	29	8vs8	Large	S1	Dx	Sx
EXP_1	3	8vs8	Small	S2	Dx	Sx
EXP_1	5	8vs8	Small	S2	Dx	Sx
EXP_1	7	8vs8	Small	S2	Dx	Dx
EXP_1	8	8vs8	Small	S2	Dx	Dx
EXP_1	11	8vs8	Small	S2	Sx	Dx
EXP_1	13	8vs8	Small	S2	Dx	Sx
EXP_1	19	8vs8	Small	S2	Dx	Sx
EXP_1	17	8vs8	Small	S2	Dx	Dx
EXP_1	22	8vs8	Small	S2	Sx	Sx
EXP_1	24	8vs8	Small	S2	Dx	Dx
EXP_1	26	8vs8	Small	S2	Dx	Dx
EXP_1	30	8vs8	Small	S2	Dx	Sx
EXP_1	9	8vs8	Large	S2	Dx	Sx
EXP_1	10	8vs8	Large	S2	Dx	Sx
EXP_1	12	8vs8	Large	S2	Dx	Sx
EXP_1	14	8vs8	Large	S2	Dx	Dx
EXP_1	16	8vs8	Large	S2	Dx	Sx
EXP_1	18	8vs8	Large	S2	Dx	Sx
EXP_1	20	8vs8	Large	S2	Dx	Sx
EXP_1	21	8vs8	Large	S2	Dx	Dx
EXP_1	23	8vs8	Large	S2	Dx	Dx
EXP_1	25	8vs8	Large	S2	Dx	Sx
EXP_1	27	8vs8	Large	S2	Dx	Dx
EXP_1	29	8vs8	Large	S2	Sx	Dx
EXP_1	3	8vs8	Small	S3	Dx	Sx
EXP_1	5	8vs8	Small	S3	Sx	Dx
EXP_1	7	8vs8	Small	S3	Sx	Sx
EXP_1	8	8vs8	Small	S3	Sx	Sx
EXP_1	11	8vs8	Small	S3	Dx	Dx
EXP_1	13	8vs8	Small	S3	Dx	Sx
EXP_1	19	8vs8	Small	S3	Sx	Dx
EXP_1	17	8vs8	Small	S3	Dx	Dx
EXP_1	22	8vs8	Small	S3	Dx	Dx
EXP_1	24	8vs8	Small	S3	Dx	Sx
EXP_1	26	8vs8	Small	S3	Sx	Sx
EXP_1	30	8vs8	Small	S3	Dx	Sx
EXP_1	9	8vs8	Large	S3	Dx	Sx
EXP_1	10	8vs8	Large	S3	Sx	Sx
EXP_1	12	8vs8	Large	S3	Dx	Sx
EXP_1	14	8vs8	Large	S3	Dx	Sx
EXP_1	16	8vs8	Large	S3	Sx	Sx
EXP_1	18	8vs8	Large	S3	Dx	Dx
EXP_1	20	8vs8	Large	S3	Sx	Sx
EXP_1	21	8vs8	Large	S3	Dx	Sx
EXP_1	23	8vs8	Large	S3	Sx	Dx
EXP_1	25	8vs8	Large	S3	Dx	Sx
EXP_1	27	8vs8	Large	S3	Sx	Sx
EXP_1	29	8vs8	Large	S3	Dx	Sx
EXP_1	3	8vs8	Small	S4	Dx	Sx
EXP_1	5	8vs8	Small	S4	Sx	Sx
EXP_1	7	8vs8	Small	S4	Dx	Dx
EXP_1	8	8vs8	Small	S4	Sx	Dx
EXP_1	11	8vs8	Small	S4	Dx	Dx
EXP_1	13	8vs8	Small	S4	Dx	Sx
EXP_1	19	8vs8	Small	S4	Sx	Sx
EXP_1	17	8vs8	Small	S4	Dx	Dx
EXP_1	22	8vs8	Small	S4	Dx	Sx
EXP_1	24	8vs8	Small	S4	Dx	Sx
EXP_1	26	8vs8	Small	S4	Sx	Sx
EXP_1	30	8vs8	Small	S4	Dx	Dx
EXP_1	9	8vs8	Large	S4	Dx	Dx
EXP_1	10	8vs8	Large	S4	Dx	Sx
EXP_1	12	8vs8	Large	S4	Dx	Sx
EXP_1	14	8vs8	Large	S4	Dx	Sx
EXP_1	16	8vs8	Large	S4	Dx	Dx
EXP_1	18	8vs8	Large	S4	Sx	Sx
EXP_1	20	8vs8	Large	S4	Dx	Sx
EXP_1	21	8vs8	Large	S4	Dx	Dx
EXP_1	23	8vs8	Large	S4	Dx	Sx
EXP_1	25	8vs8	Large	S4	Dx	Dx
EXP_1	27	8vs8	Large	S4	Sx	Sx
EXP_1	29	8vs8	Large	S4	Sx	Dx
EXP_1	3	8vs8	Small	S5	Dx	Dx
EXP_1	5	8vs8	Small	S5	Dx	Sx
EXP_1	7	8vs8	Small	S5	Dx	Dx
EXP_1	8	8vs8	Small	S5	Dx	Sx
EXP_1	11	8vs8	Small	S5	Dx	Dx
EXP_1	13	8vs8	Small	S5	Dx	Dx
EXP_1	19	8vs8	Small	S5	Dx	Dx
EXP_1	17	8vs8	Small	S5	Sx	Dx
EXP_1	22	8vs8	Small	S5	Dx	Sx
EXP_1	24	8vs8	Small	S5	Dx	Dx
EXP_1	26	8vs8	Small	S5	Dx	Dx
EXP_1	30	8vs8	Small	S5	Dx	Dx
EXP_1	9	8vs8	Large	S5	Sx	Sx
EXP_1	10	8vs8	Large	S5	Sx	Sx
EXP_1	12	8vs8	Large	S5	Sx	Dx
EXP_1	14	8vs8	Large	S5	Sx	Dx
EXP_1	16	8vs8	Large	S5	Sx	Sx
EXP_1	18	8vs8	Large	S5	Sx	Sx
EXP_1	20	8vs8	Large	S5	Sx	Sx
EXP_1	21	8vs8	Large	S5	Dx	Sx
EXP_1	23	8vs8	Large	S5	Dx	Sx
EXP_1	25	8vs8	Large	S5	Dx	Sx
EXP_1	27	8vs8	Large	S5	Sx	Sx
EXP_1	29	8vs8	Large	S5	Dx	Sx
EXP_1	3	2vs2	Small	S1	Dx	Sx
EXP_1	5	2vs2	Small	S1	Dx	Sx
EXP_1	7	2vs2	Small	S1	Sx	Dx
EXP_1	8	2vs2	Small	S1	Sx	Dx
EXP_1	11	2vs2	Small	S1	Dx	Sx
EXP_1	13	2vs2	Small	S1	Sx	Dx
EXP_1	19	2vs2	Small	S1	Sx	Dx
EXP_1	17	2vs2	Small	S1	Sx	Sx
EXP_1	22	2vs2	Small	S1	Sx	Sx
EXP_1	24	2vs2	Small	S1	Sx	Sx
EXP_1	26	2vs2	Small	S1	Sx	Sx
EXP_1	30	2vs2	Small	S1	Sx	Sx
EXP_1	9	2vs2	Large	S1	Sx	Sx
EXP_1	10	2vs2	Large	S1	Sx	Sx
EXP_1	12	2vs2	Large	S1	Dx	Sx
EXP_1	14	2vs2	Large	S1	Sx	Sx
EXP_1	16	2vs2	Large	S1	Sx	Dx
EXP_1	18	2vs2	Large	S1	Sx	Sx
EXP_1	20	2vs2	Large	S1	Sx	Sx
EXP_1	21	2vs2	Large	S1	Sx	Dx
EXP_1	23	2vs2	Large	S1	Sx	Dx
EXP_1	25	2vs2	Large	S1	Sx	Dx
EXP_1	27	2vs2	Large	S1	Sx	Sx
EXP_1	29	2vs2	Large	S1	Sx	Sx
EXP_1	3	2vs2	Small	S2	Dx	Sx
EXP_1	5	2vs2	Small	S2	Sx	Dx
EXP_1	7	2vs2	Small	S2	Dx	Sx
EXP_1	8	2vs2	Small	S2	Sx	Dx
EXP_1	11	2vs2	Small	S2	Sx	Dx
EXP_1	13	2vs2	Small	S2	Sx	Dx
EXP_1	19	2vs2	Small	S2	Sx	Dx
EXP_1	17	2vs2	Small	S2	Dx	Dx
EXP_1	22	2vs2	Small	S2	Sx	Sx
EXP_1	24	2vs2	Small	S2	Sx	Sx
EXP_1	26	2vs2	Small	S2	Sx	Dx
EXP_1	30	2vs2	Small	S2	Dx	Dx
EXP_1	9	2vs2	Large	S2	Sx	Sx
EXP_1	10	2vs2	Large	S2	Dx	Dx
EXP_1	12	2vs2	Large	S2	Sx	Dx
EXP_1	14	2vs2	Large	S2	Sx	Sx
EXP_1	16	2vs2	Large	S2	Dx	Dx
EXP_1	18	2vs2	Large	S2	Sx	Sx
EXP_1	20	2vs2	Large	S2	Dx	Dx
EXP_1	21	2vs2	Large	S2	Sx	Dx
EXP_1	23	2vs2	Large	S2	Sx	Sx
EXP_1	25	2vs2	Large	S2	Dx	Dx
EXP_1	27	2vs2	Large	S2	Sx	Dx
EXP_1	29	2vs2	Large	S2	Sx	Dx
EXP_1	3	2vs2	Small	S3	Sx	Dx
EXP_1	5	2vs2	Small	S3	Sx	Sx
EXP_1	7	2vs2	Small	S3	Dx	Sx
EXP_1	8	2vs2	Small	S3	Dx	Sx
EXP_1	11	2vs2	Small	S3	Sx	Dx
EXP_1	13	2vs2	Small	S3	Sx	Dx
EXP_1	19	2vs2	Small	S3	Sx	Dx
EXP_1	17	2vs2	Small	S3	Sx	Sx
EXP_1	22	2vs2	Small	S3	Sx	Sx
EXP_1	24	2vs2	Small	S3	Dx	Dx
EXP_1	26	2vs2	Small	S3	Sx	Sx
EXP_1	30	2vs2	Small	S3	Dx	Dx
EXP_1	9	2vs2	Large	S3	Dx	Sx
EXP_1	10	2vs2	Large	S3	Sx	Sx
EXP_1	12	2vs2	Large	S3	Sx	Sx
EXP_1	14	2vs2	Large	S3	Sx	Sx
EXP_1	16	2vs2	Large	S3	Sx	Dx
EXP_1	18	2vs2	Large	S3	Sx	Sx
EXP_1	20	2vs2	Large	S3	Dx	Dx
EXP_1	21	2vs2	Large	S3	Dx	Sx
EXP_1	23	2vs2	Large	S3	Sx	Sx
EXP_1	25	2vs2	Large	S3	Sx	Sx
EXP_1	27	2vs2	Large	S3	Sx	Sx
EXP_1	29	2vs2	Large	S3	Sx	Sx
EXP_1	3	2vs2	Small	S4	Sx	Dx
EXP_1	5	2vs2	Small	S4	Sx	Dx
EXP_1	7	2vs2	Small	S4	Sx	Sx
EXP_1	8	2vs2	Small	S4	Sx	Dx
EXP_1	11	2vs2	Small	S4	Dx	Dx
EXP_1	13	2vs2	Small	S4	Sx	Dx
EXP_1	19	2vs2	Small	S4	Sx	Dx
EXP_1	17	2vs2	Small	S4	Sx	Sx
EXP_1	22	2vs2	Small	S4	Sx	Sx
EXP_1	24	2vs2	Small	S4	Dx	Dx
EXP_1	26	2vs2	Small	S4	Dx	Dx
EXP_1	30	2vs2	Small	S4	Sx	Sx
EXP_1	9	2vs2	Large	S4	Dx	Sx
EXP_1	10	2vs2	Large	S4	Dx	Sx
EXP_1	12	2vs2	Large	S4	Sx	Sx
EXP_1	14	2vs2	Large	S4	Dx	Sx
EXP_1	16	2vs2	Large	S4	Sx	Dx
EXP_1	18	2vs2	Large	S4	Sx	Sx
EXP_1	20	2vs2	Large	S4	Sx	Dx
EXP_1	21	2vs2	Large	S4	Sx	Dx
EXP_1	23	2vs2	Large	S4	Sx	Sx
EXP_1	25	2vs2	Large	S4	Sx	Sx
EXP_1	27	2vs2	Large	S4	Sx	Sx
EXP_1	29	2vs2	Large	S4	Sx	Sx
EXP_1	3	2vs2	Small	S5	Dx	Sx
EXP_1	5	2vs2	Small	S5	Dx	Dx
EXP_1	7	2vs2	Small	S5	Sx	Dx
EXP_1	8	2vs2	Small	S5	Sx	Dx
EXP_1	11	2vs2	Small	S5	Sx	Dx
EXP_1	13	2vs2	Small	S5	Dx	Dx
EXP_1	19	2vs2	Small	S5	Dx	Sx
EXP_1	17	2vs2	Small	S5	Sx	Sx
EXP_1	22	2vs2	Small	S5	Sx	Sx
EXP_1	24	2vs2	Small	S5	Sx	Sx
EXP_1	26	2vs2	Small	S5	Dx	Sx
EXP_1	30	2vs2	Small	S5	Sx	Sx
EXP_1	9	2vs2	Large	S5	Sx	Dx
EXP_1	10	2vs2	Large	S5	Dx	Dx
EXP_1	12	2vs2	Large	S5	Sx	Sx
EXP_1	14	2vs2	Large	S5	Dx	Sx
EXP_1	16	2vs2	Large	S5	Dx	Dx
EXP_1	18	2vs2	Large	S5	Sx	Sx
EXP_1	20	2vs2	Large	S5	Dx	Sx
EXP_1	21	2vs2	Large	S5	Sx	Sx
EXP_1	23	2vs2	Large	S5	Sx	Sx
EXP_1	25	2vs2	Large	S5	Sx	Sx
EXP_1	27	2vs2	Large	S5	Sx	Sx
EXP_1	29	2vs2	Large	S5	Sx	Sx
EXP_1	3	5vs5	Small	S1	Dx	Sx
EXP_1	5	5vs5	Small	S1	Dx	Sx
EXP_1	7	5vs5	Small	S1	Dx	Sx
EXP_1	8	5vs5	Small	S1	Sx	Sx
EXP_1	11	5vs5	Small	S1	Dx	Dx
EXP_1	13	5vs5	Small	S1	Dx	Dx
EXP_1	19	5vs5	Small	S1	Sx	Sx
EXP_1	17	5vs5	Small	S1	Sx	Sx
EXP_1	22	5vs5	Small	S1	Sx	Sx
EXP_1	24	5vs5	Small	S1	Dx	Sx
EXP_1	26	5vs5	Small	S1	Dx	Sx
EXP_1	30	5vs5	Small	S1	Dx	Sx
EXP_1	9	5vs5	Large	S1	Sx	Dx
EXP_1	10	5vs5	Large	S1	Sx	Sx
EXP_1	12	5vs5	Large	S1	Sx	Dx
EXP_1	14	5vs5	Large	S1	Sx	Sx
EXP_1	16	5vs5	Large	S1	Sx	Sx
EXP_1	18	5vs5	Large	S1	Sx	Sx
EXP_1	20	5vs5	Large	S1	Dx	Dx
EXP_1	21	5vs5	Large	S1	Dx	Dx
EXP_1	23	5vs5	Large	S1	Dx	Sx
EXP_1	25	5vs5	Large	S1	Dx	Dx
EXP_1	27	5vs5	Large	S1	Dx	Dx
EXP_1	29	5vs5	Large	S1	Dx	Sx
EXP_1	3	5vs5	Small	S2	Sx	Sx
EXP_1	5	5vs5	Small	S2	Sx	Sx
EXP_1	7	5vs5	Small	S2	Sx	Sx
EXP_1	8	5vs5	Small	S2	Sx	Dx
EXP_1	11	5vs5	Small	S2	Sx	Dx
EXP_1	13	5vs5	Small	S2	Dx	Dx
EXP_1	19	5vs5	Small	S2	Sx	Sx
EXP_1	17	5vs5	Small	S2	Dx	Dx
EXP_1	22	5vs5	Small	S2	Sx	Dx
EXP_1	24	5vs5	Small	S2	Dx	Dx
EXP_1	26	5vs5	Small	S2	Dx	Dx
EXP_1	30	5vs5	Small	S2	Dx	Dx
EXP_1	9	5vs5	Large	S2	Dx	Dx
EXP_1	10	5vs5	Large	S2	Dx	Sx
EXP_1	12	5vs5	Large	S2	Dx	Dx
EXP_1	14	5vs5	Large	S2	Sx	Sx
EXP_1	16	5vs5	Large	S2	Dx	Sx
EXP_1	18	5vs5	Large	S2	Dx	Sx
EXP_1	20	5vs5	Large	S2	Sx	Dx
EXP_1	21	5vs5	Large	S2	Sx	Dx
EXP_1	23	5vs5	Large	S2	Sx	Sx
EXP_1	25	5vs5	Large	S2	Sx	Sx
EXP_1	27	5vs5	Large	S2	Sx	Sx
EXP_1	29	5vs5	Large	S2	Sx	Dx
EXP_1	3	5vs5	Small	S3	Dx	Sx
EXP_1	5	5vs5	Small	S3	Sx	Sx
EXP_1	7	5vs5	Small	S3	Dx	Sx
EXP_1	8	5vs5	Small	S3	Dx	Dx
EXP_1	11	5vs5	Small	S3	Dx	Dx
EXP_1	13	5vs5	Small	S3	Sx	Dx
EXP_1	19	5vs5	Small	S3	Sx	Dx
EXP_1	17	5vs5	Small	S3	Sx	Dx
EXP_1	22	5vs5	Small	S3	Sx	Dx
EXP_1	24	5vs5	Small	S3	Dx	Sx
EXP_1	26	5vs5	Small	S3	Sx	Sx
EXP_1	30	5vs5	Small	S3	Sx	Sx
EXP_1	9	5vs5	Large	S3	Dx	Sx
EXP_1	10	5vs5	Large	S3	Sx	Sx
EXP_1	12	5vs5	Large	S3	Dx	Dx
EXP_1	14	5vs5	Large	S3	Dx	Dx
EXP_1	16	5vs5	Large	S3	Sx	Sx
EXP_1	18	5vs5	Large	S3	Sx	Sx
EXP_1	20	5vs5	Large	S3	Dx	Sx
EXP_1	21	5vs5	Large	S3	Sx	Dx
EXP_1	23	5vs5	Large	S3	Sx	Dx
EXP_1	25	5vs5	Large	S3	Sx	Sx
EXP_1	27	5vs5	Large	S3	Dx	Dx
EXP_1	29	5vs5	Large	S3	Sx	Sx
EXP_1	3	5vs5	Small	S4	Dx	Sx
EXP_1	5	5vs5	Small	S4	Sx	Sx
EXP_1	7	5vs5	Small	S4	Dx	Sx
EXP_1	8	5vs5	Small	S4	Dx	Sx
EXP_1	11	5vs5	Small	S4	Dx	Dx
EXP_1	13	5vs5	Small	S4	Sx	Sx
EXP_1	19	5vs5	Small	S4	Sx	Sx
EXP_1	17	5vs5	Small	S4	Sx	Dx
EXP_1	22	5vs5	Small	S4	Sx	Sx
EXP_1	24	5vs5	Small	S4	Dx	Sx
EXP_1	26	5vs5	Small	S4	Dx	Dx
EXP_1	30	5vs5	Small	S4	Dx	Dx
EXP_1	9	5vs5	Large	S4	Sx	Sx
EXP_1	10	5vs5	Large	S4	Dx	Dx
EXP_1	12	5vs5	Large	S4	Dx	Dx
EXP_1	14	5vs5	Large	S4	Dx	Sx
EXP_1	16	5vs5	Large	S4	Sx	Sx
EXP_1	18	5vs5	Large	S4	Sx	Dx
EXP_1	20	5vs5	Large	S4	Dx	Sx
EXP_1	21	5vs5	Large	S4	Sx	Sx
EXP_1	23	5vs5	Large	S4	Sx	Sx
EXP_1	25	5vs5	Large	S4	Sx	Sx
EXP_1	27	5vs5	Large	S4	Dx	Dx
EXP_1	29	5vs5	Large	S4	Dx	Sx
EXP_1	3	5vs5	Small	S5	Sx	Dx
EXP_1	5	5vs5	Small	S5	Sx	Sx
EXP_1	7	5vs5	Small	S5	Dx	Dx
EXP_1	8	5vs5	Small	S5	Sx	Sx
EXP_1	11	5vs5	Small	S5	Sx	Sx
EXP_1	13	5vs5	Small	S5	Dx	Dx
EXP_1	19	5vs5	Small	S5	Sx	Dx
EXP_1	17	5vs5	Small	S5	Sx	Dx
EXP_1	22	5vs5	Small	S5	Sx	Sx
EXP_1	24	5vs5	Small	S5	Sx	Sx
EXP_1	26	5vs5	Small	S5	Sx	Dx
EXP_1	30	5vs5	Small	S5	Dx	Dx
EXP_1	9	5vs5	Large	S5	Dx	Sx
EXP_1	10	5vs5	Large	S5	Dx	Dx
EXP_1	12	5vs5	Large	S5	Dx	Dx
EXP_1	14	5vs5	Large	S5	Sx	Sx
EXP_1	16	5vs5	Large	S5	Sx	Sx
EXP_1	18	5vs5	Large	S5	Dx	Dx
EXP_1	20	5vs5	Large	S5	Sx	Dx
EXP_1	21	5vs5	Large	S5	Dx	Dx
EXP_1	23	5vs5	Large	S5	Dx	Dx
EXP_1	25	5vs5	Large	S5	Dx	Sx
EXP_1	27	5vs5	Large	S5	Sx	Sx
EXP_1	29	5vs5	Large	S5	Sx	Dx
EXP_2	1	2vs2	Small	S1	Sx	Sx
EXP_2	3	2vs2	Small	S1	Sx	Dx
EXP_2	5	2vs2	Small	S1	Sx	Dx
EXP_2	7	2vs2	Small	S1	Sx	Dx
EXP_2	9	2vs2	Small	S1	Sx	Sx
EXP_2	11	2vs2	Small	S1	Dx	Dx
EXP_2	13	2vs2	Small	S1	Sx	Dx
EXP_2	15	2vs2	Small	S1	Sx	Sx
EXP_2	21	2vs2	Small	S1	Sx	Sx
EXP_2	23	2vs2	Small	S1	Sx	Sx
EXP_2	25	2vs2	Small	S1	Sx	Sx
EXP_2	26	2vs2	Small	S1	Sx	Sx
EXP_2	2	2vs2	Large	S1	Sx	Dx
EXP_2	27	2vs2	Large	S1	Sx	Dx
EXP_2	6	2vs2	Large	S1	Sx	Sx
EXP_2	8	2vs2	Large	S1	Sx	Dx
EXP_2	10	2vs2	Large	S1	Sx	Sx
EXP_2	12	2vs2	Large	S1	Sx	Sx
EXP_2	14	2vs2	Large	S1	Sx	Sx
EXP_2	16	2vs2	Large	S1	Sx	Sx
EXP_2	18	2vs2	Large	S1	Sx	Dx
EXP_2	20	2vs2	Large	S1	Sx	Sx
EXP_2	22	2vs2	Large	S1	Sx	Sx
EXP_2	24	2vs2	Large	S1	Sx	Sx
EXP_2	1	2vs2	Small	S2	Sx	Sx
EXP_2	3	2vs2	Small	S2	Dx	Sx
EXP_2	5	2vs2	Small	S2	Sx	Dx
EXP_2	7	2vs2	Small	S2	Dx	Sx
EXP_2	9	2vs2	Small	S2	Sx	Sx
EXP_2	11	2vs2	Small	S2	Sx	Dx
EXP_2	13	2vs2	Small	S2	Dx	Dx
EXP_2	15	2vs2	Small	S2	Sx	Sx
EXP_2	21	2vs2	Small	S2	Dx	Sx
EXP_2	23	2vs2	Small	S2	Sx	Sx
EXP_2	25	2vs2	Small	S2	Dx	Dx
EXP_2	26	2vs2	Small	S2	Dx	Sx
EXP_2	2	2vs2	Large	S2	Sx	Dx
EXP_2	27	2vs2	Large	S2	Dx	Dx
EXP_2	6	2vs2	Large	S2	Sx	Sx
EXP_2	8	2vs2	Large	S2	Dx	Dx
EXP_2	10	2vs2	Large	S2	Sx	Sx
EXP_2	12	2vs2	Large	S2	Sx	Sx
EXP_2	14	2vs2	Large	S2	Dx	Dx
EXP_2	16	2vs2	Large	S2	Sx	Sx
EXP_2	18	2vs2	Large	S2	Sx	Sx
EXP_2	20	2vs2	Large	S2	Sx	Sx
EXP_2	22	2vs2	Large	S2	Sx	Sx
EXP_2	24	2vs2	Large	S2	Sx	Sx
EXP_2	1	2vs2	Small	S3	Sx	Dx
EXP_2	3	2vs2	Small	S3	Dx	Sx
EXP_2	5	2vs2	Small	S3	Dx	Sx
EXP_2	7	2vs2	Small	S3	Dx	Sx
EXP_2	9	2vs2	Small	S3	Dx	Sx
EXP_2	11	2vs2	Small	S3	Dx	Sx
EXP_2	13	2vs2	Small	S3	Dx	Sx
EXP_2	15	2vs2	Small	S3	Sx	Dx
EXP_2	21	2vs2	Small	S3	Dx	Sx
EXP_2	23	2vs2	Small	S3	Sx	Sx
EXP_2	25	2vs2	Small	S3	Sx	Sx
EXP_2	26	2vs2	Small	S3	Sx	Sx
EXP_2	2	2vs2	Large	S3	Dx	Sx
EXP_2	27	2vs2	Large	S3	Sx	Dx
EXP_2	6	2vs2	Large	S3	Sx	Sx
EXP_2	8	2vs2	Large	S3	Sx	Dx
EXP_2	10	2vs2	Large	S3	Sx	Sx
EXP_2	12	2vs2	Large	S3	Sx	Sx
EXP_2	14	2vs2	Large	S3	Sx	Dx
EXP_2	16	2vs2	Large	S3	Sx	Sx
EXP_2	18	2vs2	Large	S3	Dx	Dx
EXP_2	20	2vs2	Large	S3	Sx	Sx
EXP_2	22	2vs2	Large	S3	Sx	Sx
EXP_2	24	2vs2	Large	S3	Sx	Dx
EXP_2	1	2vs2	Small	S4	Dx	Dx
EXP_2	3	2vs2	Small	S4	Sx	Sx
EXP_2	5	2vs2	Small	S4	Sx	Sx
EXP_2	7	2vs2	Small	S4	Sx	Sx
EXP_2	9	2vs2	Small	S4	Dx	Sx
EXP_2	11	2vs2	Small	S4	Dx	Dx
EXP_2	13	2vs2	Small	S4	Sx	Sx
EXP_2	15	2vs2	Small	S4	Sx	Sx
EXP_2	21	2vs2	Small	S4	Sx	Sx
EXP_2	23	2vs2	Small	S4	Sx	Sx
EXP_2	25	2vs2	Small	S4	Dx	Dx
EXP_2	26	2vs2	Small	S4	Sx	Sx
EXP_2	2	2vs2	Large	S4	Dx	Dx
EXP_2	27	2vs2	Large	S4	Dx	Sx
EXP_2	6	2vs2	Large	S4	Sx	Sx
EXP_2	8	2vs2	Large	S4	Dx	Sx
EXP_2	10	2vs2	Large	S4	Sx	Sx
EXP_2	12	2vs2	Large	S4	Sx	Dx
EXP_2	14	2vs2	Large	S4	Sx	Dx
EXP_2	16	2vs2	Large	S4	Sx	Sx
EXP_2	18	2vs2	Large	S4	Sx	Sx
EXP_2	20	2vs2	Large	S4	Sx	Sx
EXP_2	22	2vs2	Large	S4	Sx	Sx
EXP_2	24	2vs2	Large	S4	Dx	Sx
EXP_2	1	2vs2	Small	S5	Dx	Sx
EXP_2	3	2vs2	Small	S5	Sx	Dx
EXP_2	5	2vs2	Small	S5	Sx	Dx
EXP_2	7	2vs2	Small	S5	Sx	Sx
EXP_2	9	2vs2	Small	S5	Dx	Dx
EXP_2	11	2vs2	Small	S5	Dx	Dx
EXP_2	13	2vs2	Small	S5	Dx	Sx
EXP_2	15	2vs2	Small	S5	Sx	Sx
EXP_2	21	2vs2	Small	S5	Dx	Sx
EXP_2	23	2vs2	Small	S5	Sx	Sx
EXP_2	25	2vs2	Small	S5	Dx	Dx
EXP_2	26	2vs2	Small	S5	Sx	Sx
EXP_2	2	2vs2	Large	S5	Sx	Sx
EXP_2	27	2vs2	Large	S5	Dx	Dx
EXP_2	6	2vs2	Large	S5	Sx	Sx
EXP_2	8	2vs2	Large	S5	Dx	Sx
EXP_2	10	2vs2	Large	S5	Sx	Sx
EXP_2	12	2vs2	Large	S5	Sx	Sx
EXP_2	14	2vs2	Large	S5	Sx	Dx
EXP_2	16	2vs2	Large	S5	Sx	Sx
EXP_2	18	2vs2	Large	S5	Sx	Sx
EXP_2	20	2vs2	Large	S5	Sx	Sx
EXP_2	22	2vs2	Large	S5	Sx	Sx
EXP_2	24	2vs2	Large	S5	Dx	Dx
EXP_2	1	8vs8	Small	S1	Dx	Dx
EXP_2	3	8vs8	Small	S1	Dx	Dx
EXP_2	5	8vs8	Small	S1	Dx	Sx
EXP_2	7	8vs8	Small	S1	Sx	Sx
EXP_2	9	8vs8	Small	S1	Dx	Sx
EXP_2	11	8vs8	Small	S1	Sx	Dx
EXP_2	13	8vs8	Small	S1	Dx	Sx
EXP_2	15	8vs8	Small	S1	Dx	Dx
EXP_2	21	8vs8	Small	S1	Dx	Sx
EXP_2	23	8vs8	Small	S1	Sx	Dx
EXP_2	25	8vs8	Small	S1	Dx	Dx
EXP_2	26	8vs8	Small	S1	Sx	Sx
EXP_2	2	8vs8	Large	S1	Dx	Sx
EXP_2	27	8vs8	Large	S1	Dx	Dx
EXP_2	6	8vs8	Large	S1	Dx	Dx
EXP_2	8	8vs8	Large	S1	Dx	Dx
EXP_2	10	8vs8	Large	S1	Dx	Dx
EXP_2	12	8vs8	Large	S1	Dx	Dx
EXP_2	14	8vs8	Large	S1	Dx	Dx
EXP_2	16	8vs8	Large	S1	Dx	Dx
EXP_2	18	8vs8	Large	S1	Dx	Dx
EXP_2	20	8vs8	Large	S1	Dx	Dx
EXP_2	22	8vs8	Large	S1	Dx	Sx
EXP_2	24	8vs8	Large	S1	Dx	Dx
EXP_2	1	8vs8	Small	S2	Dx	Dx
EXP_2	3	8vs8	Small	S2	Sx	Sx
EXP_2	5	8vs8	Small	S2	Sx	Dx
EXP_2	7	8vs8	Small	S2	Dx	Dx
EXP_2	9	8vs8	Small	S2	Sx	Sx
EXP_2	11	8vs8	Small	S2	Sx	Dx
EXP_2	13	8vs8	Small	S2	Sx	Sx
EXP_2	15	8vs8	Small	S2	Dx	Dx
EXP_2	21	8vs8	Small	S2	Dx	Sx
EXP_2	23	8vs8	Small	S2	Dx	Dx
EXP_2	25	8vs8	Small	S2	Dx	Dx
EXP_2	26	8vs8	Small	S2	Sx	Sx
EXP_2	2	8vs8	Large	S2	Sx	Dx
EXP_2	27	8vs8	Large	S2	Dx	Dx
EXP_2	6	8vs8	Large	S2	Dx	Sx
EXP_2	8	8vs8	Large	S2	Dx	Dx
EXP_2	10	8vs8	Large	S2	Sx	Sx
EXP_2	12	8vs8	Large	S2	Sx	Sx
EXP_2	14	8vs8	Large	S2	Dx	Dx
EXP_2	16	8vs8	Large	S2	Sx	Sx
EXP_2	18	8vs8	Large	S2	Dx	Dx
EXP_2	20	8vs8	Large	S2	Sx	Dx
EXP_2	22	8vs8	Large	S2	Dx	Dx
EXP_2	24	8vs8	Large	S2	Sx	Sx
EXP_2	1	8vs8	Small	S3	Dx	Dx
EXP_2	3	8vs8	Small	S3	Dx	Dx
EXP_2	5	8vs8	Small	S3	Sx	Sx
EXP_2	7	8vs8	Small	S3	Dx	Sx
EXP_2	9	8vs8	Small	S3	Sx	Sx
EXP_2	11	8vs8	Small	S3	Dx	Sx
EXP_2	13	8vs8	Small	S3	Dx	Sx
EXP_2	15	8vs8	Small	S3	Sx	Dx
EXP_2	21	8vs8	Small	S3	Dx	Dx
EXP_2	23	8vs8	Small	S3	Dx	Dx
EXP_2	25	8vs8	Small	S3	Sx	Sx
EXP_2	26	8vs8	Small	S3	Sx	Sx
EXP_2	2	8vs8	Large	S3	Sx	Dx
EXP_2	27	8vs8	Large	S3	Dx	Dx
EXP_2	6	8vs8	Large	S3	Dx	Dx
EXP_2	8	8vs8	Large	S3	Sx	Dx
EXP_2	10	8vs8	Large	S3	Sx	Sx
EXP_2	12	8vs8	Large	S3	Sx	Sx
EXP_2	14	8vs8	Large	S3	Dx	Dx
EXP_2	16	8vs8	Large	S3	Dx	Dx
EXP_2	18	8vs8	Large	S3	Sx	Sx
EXP_2	20	8vs8	Large	S3	Sx	Dx
EXP_2	22	8vs8	Large	S3	Dx	Dx
EXP_2	24	8vs8	Large	S3	Dx	Dx
EXP_2	1	8vs8	Small	S4	Dx	Dx
EXP_2	3	8vs8	Small	S4	Dx	Dx
EXP_2	5	8vs8	Small	S4	Sx	Dx
EXP_2	7	8vs8	Small	S4	Sx	Sx
EXP_2	9	8vs8	Small	S4	Dx	Sx
EXP_2	11	8vs8	Small	S4	Dx	Sx
EXP_2	13	8vs8	Small	S4	Sx	Sx
EXP_2	15	8vs8	Small	S4	Dx	Dx
EXP_2	21	8vs8	Small	S4	Dx	Dx
EXP_2	23	8vs8	Small	S4	Sx	Dx
EXP_2	25	8vs8	Small	S4	Dx	Dx
EXP_2	26	8vs8	Small	S4	Sx	Sx
EXP_2	2	8vs8	Large	S4	Dx	Sx
EXP_2	27	8vs8	Large	S4	Dx	Dx
EXP_2	6	8vs8	Large	S4	Dx	Dx
EXP_2	8	8vs8	Large	S4	Dx	Sx
EXP_2	10	8vs8	Large	S4	Sx	Sx
EXP_2	12	8vs8	Large	S4	Sx	Sx
EXP_2	14	8vs8	Large	S4	Sx	Dx
EXP_2	16	8vs8	Large	S4	Dx	Dx
EXP_2	18	8vs8	Large	S4	Dx	Dx
EXP_2	20	8vs8	Large	S4	Dx	Dx
EXP_2	22	8vs8	Large	S4	Dx	Dx
EXP_2	24	8vs8	Large	S4	Dx	Sx
EXP_2	1	8vs8	Small	S5	Dx	Dx
EXP_2	3	8vs8	Small	S5	Dx	Sx
EXP_2	5	8vs8	Small	S5	Sx	Sx
EXP_2	7	8vs8	Small	S5	Dx	Sx
EXP_2	9	8vs8	Small	S5	Dx	Dx
EXP_2	11	8vs8	Small	S5	Sx	Dx
EXP_2	13	8vs8	Small	S5	Dx	Dx
EXP_2	15	8vs8	Small	S5	Dx	Dx
EXP_2	21	8vs8	Small	S5	Sx	Sx
EXP_2	23	8vs8	Small	S5	Sx	Dx
EXP_2	25	8vs8	Small	S5	Dx	Dx
EXP_2	26	8vs8	Small	S5	Dx	Sx
EXP_2	2	8vs8	Large	S5	Dx	Sx
EXP_2	27	8vs8	Large	S5	Dx	Dx
EXP_2	6	8vs8	Large	S5	Dx	Dx
EXP_2	8	8vs8	Large	S5	Dx	Dx
EXP_2	10	8vs8	Large	S5	Dx	Sx
EXP_2	12	8vs8	Large	S5	Dx	Dx
EXP_2	14	8vs8	Large	S5	Dx	Sx
EXP_2	16	8vs8	Large	S5	Sx	Dx
EXP_2	18	8vs8	Large	S5	Dx	Sx
EXP_2	20	8vs8	Large	S5	Dx	Dx
EXP_2	22	8vs8	Large	S5	Dx	Dx
EXP_2	24	8vs8	Large	S5	Dx	Dx
EXP_2	1	5vs5	Small	S1	Sx	Sx
EXP_2	3	5vs5	Small	S1	Sx	Dx
EXP_2	5	5vs5	Small	S1	Dx	Sx
EXP_2	7	5vs5	Small	S1	Sx	Sx
EXP_2	9	5vs5	Small	S1	Dx	Dx
EXP_2	11	5vs5	Small	S1	Dx	Sx
EXP_2	13	5vs5	Small	S1	Dx	Sx
EXP_2	15	5vs5	Small	S1	Sx	Dx
EXP_2	21	5vs5	Small	S1	Sx	Dx
EXP_2	23	5vs5	Small	S1	Dx	Sx
EXP_2	25	5vs5	Small	S1	Dx	Sx
EXP_2	26	5vs5	Small	S1	Sx	Sx
EXP_2	2	5vs5	Large	S1	Sx	Sx
EXP_2	27	5vs5	Large	S1	Dx	Dx
EXP_2	6	5vs5	Large	S1	Sx	Sx
EXP_2	8	5vs5	Large	S1	Sx	Sx
EXP_2	10	5vs5	Large	S1	Sx	Sx
EXP_2	12	5vs5	Large	S1	Dx	Sx
EXP_2	14	5vs5	Large	S1	Sx	Dx
EXP_2	16	5vs5	Large	S1	Dx	Sx
EXP_2	18	5vs5	Large	S1	Dx	Dx
EXP_2	20	5vs5	Large	S1	Sx	Sx
EXP_2	22	5vs5	Large	S1	Dx	Sx
EXP_2	24	5vs5	Large	S1	Sx	Dx
EXP_2	1	5vs5	Small	S2	Sx	Dx
EXP_2	3	5vs5	Small	S2	Sx	Dx
EXP_2	5	5vs5	Small	S2	Dx	Sx
EXP_2	7	5vs5	Small	S2	Sx	Sx
EXP_2	9	5vs5	Small	S2	Dx	Dx
EXP_2	11	5vs5	Small	S2	Dx	Sx
EXP_2	13	5vs5	Small	S2	Dx	Dx
EXP_2	15	5vs5	Small	S2	Sx	Sx
EXP_2	21	5vs5	Small	S2	Dx	Sx
EXP_2	23	5vs5	Small	S2	Sx	Dx
EXP_2	25	5vs5	Small	S2	Dx	Dx
EXP_2	26	5vs5	Small	S2	Dx	Sx
EXP_2	2	5vs5	Large	S2	Sx	Dx
EXP_2	27	5vs5	Large	S2	Dx	Dx
EXP_2	6	5vs5	Large	S2	Sx	Dx
EXP_2	8	5vs5	Large	S2	Sx	Sx
EXP_2	10	5vs5	Large	S2	Dx	Dx
EXP_2	12	5vs5	Large	S2	Dx	Sx
EXP_2	14	5vs5	Large	S2	Dx	Dx
EXP_2	16	5vs5	Large	S2	Dx	Sx
EXP_2	18	5vs5	Large	S2	Dx	Sx
EXP_2	20	5vs5	Large	S2	Dx	Sx
EXP_2	22	5vs5	Large	S2	Dx	Sx
EXP_2	24	5vs5	Large	S2	Sx	Sx
EXP_2	1	5vs5	Small	S3	Sx	Sx
EXP_2	3	5vs5	Small	S3	Sx	Sx
EXP_2	5	5vs5	Small	S3	Sx	Dx
EXP_2	7	5vs5	Small	S3	Dx	Sx
EXP_2	9	5vs5	Small	S3	Dx	Sx
EXP_2	11	5vs5	Small	S3	Sx	Dx
EXP_2	13	5vs5	Small	S3	Dx	Sx
EXP_2	15	5vs5	Small	S3	Sx	Sx
EXP_2	21	5vs5	Small	S3	Sx	Dx
EXP_2	23	5vs5	Small	S3	Sx	Sx
EXP_2	25	5vs5	Small	S3	Sx	Sx
EXP_2	26	5vs5	Small	S3	Sx	Dx
EXP_2	2	5vs5	Large	S3	Sx	Sx
EXP_2	27	5vs5	Large	S3	Sx	Dx
EXP_2	6	5vs5	Large	S3	Sx	Sx
EXP_2	8	5vs5	Large	S3	Sx	Dx
EXP_2	10	5vs5	Large	S3	Dx	Sx
EXP_2	12	5vs5	Large	S3	Sx	Sx
EXP_2	14	5vs5	Large	S3	Dx	Dx
EXP_2	16	5vs5	Large	S3	Sx	Sx
EXP_2	18	5vs5	Large	S3	Dx	Sx
EXP_2	20	5vs5	Large	S3	Sx	Sx
EXP_2	22	5vs5	Large	S3	Dx	Dx
EXP_2	24	5vs5	Large	S3	Dx	Sx
EXP_2	1	5vs5	Small	S4	Dx	Sx
EXP_2	3	5vs5	Small	S4	Sx	Sx
EXP_2	5	5vs5	Small	S4	Sx	Dx
EXP_2	7	5vs5	Small	S4	Dx	Dx
EXP_2	9	5vs5	Small	S4	Dx	Dx
EXP_2	11	5vs5	Small	S4	Dx	Sx
EXP_2	13	5vs5	Small	S4	Sx	Sx
EXP_2	15	5vs5	Small	S4	Sx	Dx
EXP_2	21	5vs5	Small	S4	Dx	Sx
EXP_2	23	5vs5	Small	S4	Dx	Sx
EXP_2	25	5vs5	Small	S4	Sx	Sx
EXP_2	26	5vs5	Small	S4	Sx	Sx
EXP_2	2	5vs5	Large	S4	Dx	Dx
EXP_2	27	5vs5	Large	S4	Dx	Dx
EXP_2	6	5vs5	Large	S4	Dx	Dx
EXP_2	8	5vs5	Large	S4	Sx	Sx
EXP_2	10	5vs5	Large	S4	Sx	Sx
EXP_2	12	5vs5	Large	S4	Sx	Dx
EXP_2	14	5vs5	Large	S4	Dx	Sx
EXP_2	16	5vs5	Large	S4	Sx	Sx
EXP_2	18	5vs5	Large	S4	Sx	Dx
EXP_2	20	5vs5	Large	S4	Dx	Dx
EXP_2	22	5vs5	Large	S4	Dx	Dx
EXP_2	24	5vs5	Large	S4	Dx	Sx
EXP_2	1	5vs5	Small	S5	Dx	Sx
EXP_2	3	5vs5	Small	S5	Dx	Sx
EXP_2	5	5vs5	Small	S5	Sx	Dx
EXP_2	7	5vs5	Small	S5	Dx	Dx
EXP_2	9	5vs5	Small	S5	Sx	Dx
EXP_2	11	5vs5	Small	S5	Sx	Sx
EXP_2	13	5vs5	Small	S5	Sx	Sx
EXP_2	15	5vs5	Small	S5	Sx	Sx
EXP_2	21	5vs5	Small	S5	Dx	Sx
EXP_2	23	5vs5	Small	S5	Sx	Sx
EXP_2	25	5vs5	Small	S5	Sx	Dx
EXP_2	26	5vs5	Small	S5	Sx	Sx
EXP_2	2	5vs5	Large	S5	Dx	Dx
EXP_2	27	5vs5	Large	S5	Sx	Dx
EXP_2	6	5vs5	Large	S5	Sx	Sx
EXP_2	8	5vs5	Large	S5	Dx	Dx
EXP_2	10	5vs5	Large	S5	Dx	Sx
EXP_2	12	5vs5	Large	S5	Dx	Dx
EXP_2	14	5vs5	Large	S5	Dx	Dx
EXP_2	16	5vs5	Large	S5	Dx	Dx
EXP_2	18	5vs5	Large	S5	Dx	Sx
EXP_2	20	5vs5	Large	S5	Sx	Sx
EXP_2	22	5vs5	Large	S5	Dx	Dx
EXP_2	24	5vs5	Large	S5	Sx	Dx
