# Supplementary material for: Numerical magnitude, rather than individual bias, explains spatial numerical association in newborn chicks
Source: eLife. 2020 Jun 25;9:e54662. doi: 10.7554/eLife.54662 (PMC7316507; doi:10.7554/eLife.54662)
Supplement: Source data 7. [file elife-54662-data7.csv]

ordine	test	dato
Piccoli	2vs2	60
Piccoli	2vs2	60
Piccoli	2vs2	80
Piccoli	2vs2	60
Piccoli	2vs2	40
Piccoli	2vs2	20
Piccoli	2vs2	40
Piccoli	2vs2	100
Piccoli	2vs2	40
Piccoli	2vs2	100
Piccoli	2vs2	40
Piccoli	2vs2	80
Grandi	2vs2	60
Grandi	2vs2	40
Grandi	2vs2	100
Grandi	2vs2	40
Grandi	2vs2	100
Grandi	2vs2	100
Grandi	2vs2	80
Grandi	2vs2	100
Grandi	2vs2	80
Grandi	2vs2	100
Grandi	2vs2	100
Grandi	2vs2	60
Piccoli	8vs8	0
Piccoli	8vs8	20
Piccoli	8vs8	80
Piccoli	8vs8	40
Piccoli	8vs8	40
Piccoli	8vs8	60
Piccoli	8vs8	40
Piccoli	8vs8	20
Piccoli	8vs8	20
Piccoli	8vs8	60
Piccoli	8vs8	20
Piccoli	8vs8	80
Grandi	8vs8	40
Grandi	8vs8	0
Grandi	8vs8	0
Grandi	8vs8	20
Grandi	8vs8	60
Grandi	8vs8	60
Grandi	8vs8	20
Grandi	8vs8	40
Grandi	8vs8	20
Grandi	8vs8	40
Grandi	8vs8	0
Grandi	8vs8	20
Piccoli	5vs5	60
Piccoli	5vs5	80
Piccoli	5vs5	60
Piccoli	5vs5	40
Piccoli	5vs5	20
Piccoli	5vs5	40
Piccoli	5vs5	40
Piccoli	5vs5	100
Piccoli	5vs5	40
Piccoli	5vs5	60
Piccoli	5vs5	60
Piccoli	5vs5	80
Grandi	5vs5	60
Grandi	5vs5	40
Grandi	5vs5	80
Grandi	5vs5	80
Grandi	5vs5	40
Grandi	5vs5	40
Grandi	5vs5	20
Grandi	5vs5	40
Grandi	5vs5	20
Grandi	5vs5	60
Grandi	5vs5	0
Grandi	5vs5	60
